# Supplementary material for: Diagnosis and Management of Functional Tic-Like Phenomena
Source: J Clin Med. 2022 Oct 31;11(21):6470. doi: 10.3390/jcm11216470 (PMC9656241; doi:10.3390/jcm11216470)
Supplement: Supplementary file 1 [file jcm-11-06470-s001.zip]

Archive with 1 entries (1 files):
- jcm-1935964-supplementary.pdf
